# Supplementary material for: Fragaria × ananassa cv. Senga Sengana Leaf: An Agricultural Waste with Antiglycation Potential and High Content of Ellagitannins, Flavonols, and 2-Pyrone-4,6-dicarboxylic Acid
Source: Molecules. 2022 Aug 19;27(16):5293. doi: 10.3390/molecules27165293 (PMC9415522; doi:10.3390/molecules27165293)
Supplement: Supplementary file 1 [file molecules-27-05293-s001.zip]

Archive with 1 entries (1 files):
- molecules-1868113-supplementary.pdf
